# Supplementary material for: AdmixPipe v3: facilitating population structure delimitation from SNP data
Source: Bioinform Adv. 2023 Nov 23;3(1):vbad168. doi: 10.1093/bioadv/vbad168 (PMC10689661; doi:10.1093/bioadv/vbad168)
Supplement: vbad168_Supplementary_Data [file vbad168_supplementary_data.zip]

Archive with 2 entries (2 files):
- supplementary_file_s1.docx
- supplementary_figures_1_and_2.docx
